# Supplementary material for: Marker-free quantification of repair pathway utilization at Cas9-induced double-strand breaks
Source: Nucleic Acids Res. 2021 May 8;49(9):5095–105. doi: 10.1093/nar/gkab299 (PMC8136827; doi:10.1093/nar/gkab299)
Supplement: gkab299_Supplemental_Files [file gkab299_supplemental_files.zip]

Archive with 3 entries (3 files):
- Supple Table 1 Primer_Sequences.xlsx
- SupplementaryFigures_v3.docx
- Suppmentary Methods.docx
