# Supplementary material for: Marker-free quantification of repair pathway utilization at Cas9-induced double-strand breaks
Source: Nucleic Acids Res. 2021 May 8;49(9):5095–105. doi: 10.1093/nar/gkab299 (PMC8136827; doi:10.1093/nar/gkab299)
Supplement: gkab299_Supplemental_Files [file gkab299_supplemental_files.zip › Supple Table 1 Primer_Sequences.xlsx]

## Sheet: Rosa26 Primers
# Index ID	Sample	Replicate	Forward Primer	Reverse Primer
F1+R3	Ku24	1	ACTTGATCAGTTGGGCTGTTTTGGAG	CTTGTGATCCGCCgcacaggATTGGC			Lower case letters are the nucleotides inserted to cause the sequencing to be phased. ScarMapper requires these lower case letters to adjust the phasing.
F10+R3	53BP24	2	TGACCAgtTCAGTTGGGCTGTTTTGG	CTTGTGATCCGCCgcacaggATTGGC
F2+R1	wt-24	1	CAGATCtTCAGTTGGGCTGTTTTGGA	ATTATTGCTTGTGATCCGCCTCAAGT
F2+R3	wt24	2	CAGATCtTCAGTTGGGCTGTTTTGGA	CTTGTGATCCGCCgcacaggATTGGC
F3+R3	Ku24	2	CGATGTcgaTCAGTTGGGCTGTTTTG	CTTGTGATCCGCCgcacaggATTGGC
F3+R5	Polq-24	3	CGATGTcgaTCAGTTGGGCTGTTTTG	TATTGCTTGTGATCCGCCacTGGTCA
F4+R3	53BP24	3	TTAGGCtgcgaTCAGTTGGGCTGTTT	CTTGTGATCCGCCgcacaggATTGGC
F4+R8	Polq-24	2	TTAGGCtgcgaTCAGTTGGGCTGTTT	TTATTGCTTGTGATCCGCCaGATCTG
F5+R3	Ku24	3	ACAGTGgagtgcTCAGTTGGGCTGTT	CTTGTGATCCGCCgcacaggATTGGC
F6+R4	wt24	1	TAGCTTaacacaatTCAGTTGGGCTG	GCTTGTGATCCGCCgcactcCACTGT
F7+R1	Polq-24	1	GCCAATcctgtgcTCAGTTGGGCTGT	ATTATTGCTTGTGATCCGCCTCAAGT
F7+R8	wt-24	3	GCCAATcctgtgcTCAGTTGGGCTGT	TTATTGCTTGTGATCCGCCaGATCTG
F8+R3	wt24	3	ATCACGatgaTCAGTTGGGCTGTTTT	CTTGTGATCCGCCgcacaggATTGGC
F8+R5	No guide	1	ATCACGatgaTCAGTTGGGCTGTTTT	TATTGCTTGTGATCCGCCacTGGTCA
F9+R1	wt-24	2	GGCTACcacgtatcgTCAGTTGGGCT	ATTATTGCTTGTGATCCGCCTCAAGT
F9+R4	53BP24	1	GGCTACcacgtatcgTCAGTTGGGCT	GCTTGTGATCCGCCgcactcCACTGT
F9+R9	NoRNP +	1	GGCTACcacgtatcgTCAGTTGGGCT	TTGCTTGTGATCCGCCtcatCGTGAT

## Sheet: Rosa26 P5 and P7
	Sequence
Forward	CTACACGACGCTCTTCCGATCTGGCTACcacgtatcgTCAGTTGGGCTGTTTTGGAG
Reverse	GCTGAACCGCTCTTCCGATCTGGCTACcacgtatcgGGCGGATCACAAGCAATAAT

## Sheet: LBR2.1 Primers
Primer Name	Phase	Orientation	Location	Sequence
LBR2.1 F0	0	Forward	chr1:225423928-225423949	CGACGCTCTTCCGATCTTCAATTCAAGCTCTGTTCCATC
LBR2.1 F1	1	Forward	chr1:225423927-225423949	CGACGCTCTTCCGATCTTTCAATTCAAGCTCTGTTCCATC
LBR2.1 F2	2	Forward	chr1:225423927-225423949	CGACGCTCTTCCGATCTCTTCAATTCAAGCTCTGTTCCATC
LBR2.1 F3	3	Forward	chr1:225423927-225423949	CGACGCTCTTCCGATCTACTTCAATTCAAGCTCTGTTCCATC
LBR2.1 F4	4	Forward	chr1:225423927-225423949	CGACGCTCTTCCGATCTGACTTCAATTCAAGCTCTGTTCCATC
LBR2.1 F5	5	Forward	chr1:225423927-225423949	CGACGCTCTTCCGATCTAGACTTCAATTCAAGCTCTGTTCCATC
LBR2.1 R0	0	Rcomp	chr1:225424162-225424143	CGTGTGCTCTTCCGATCTTCAGCCTGTGGAAAAAGACG
LBR2.1 R1	1	Rcomp	chr1:225424163-225424143	CGTGTGCTCTTCCGATCTATCAGCCTGTGGAAAAAGACG
LBR2.1 R2	2	Rcomp	chr1:225424164-225424143	CGTGTGCTCTTCCGATCTGATCAGCCTGTGGAAAAAGACG
LBR2.1 R3	3	Rcomp	chr1:225424165-225424143	CGTGTGCTCTTCCGATCTTGATCAGCCTGTGGAAAAAGACG
LBR2.1 R4	4	Rcomp	chr1:225424166-225424143	CGTGTGCTCTTCCGATCTCTGATCAGCCTGTGGAAAAAGACG
LBR2.1 R5	5	Rcomp	chr1:225424167-225424143	CGTGTGCTCTTCCGATCTACTGATCAGCCTGTGGAAAAAGACG

## Sheet: Illumina Dual Indexing Primers
Oligo Name	Primer Sequence	Index Sequence	Sample Sheet Sequence		All primers from Integrated DNA Technologies. Ordered with a 3' phosphorothioate bond
D701	CAAGCAGAAGACGGCATACGAGATCGAGTAATGTGACTGGAGTTCAGACGTGTGCTCTTCCGATC*T	CGAGTAAT	ATTACTCG
D702	CAAGCAGAAGACGGCATACGAGATTCTCCGGAGTGACTGGAGTTCAGACGTGTGCTCTTCCGATC*T	TCTCCGGA	TCCGGAGA
D703	CAAGCAGAAGACGGCATACGAGATAATGAGCGGTGACTGGAGTTCAGACGTGTGCTCTTCCGATC*T	AATGAGCG	CGCTCATT
D704	CAAGCAGAAGACGGCATACGAGATGGAATCTCGTGACTGGAGTTCAGACGTGTGCTCTTCCGATC*T	GGAATCTC	GAGATTCC
D705	CAAGCAGAAGACGGCATACGAGATTTCTGAATGTGACTGGAGTTCAGACGTGTGCTCTTCCGATC*T	TTCTGAAT	ATTCAGAA
D706	CAAGCAGAAGACGGCATACGAGATACGAATTCGTGACTGGAGTTCAGACGTGTGCTCTTCCGATC*T	ACGAATTC	GAATTCGT
D707	CAAGCAGAAGACGGCATACGAGATAGCTTCAGGTGACTGGAGTTCAGACGTGTGCTCTTCCGATC*T	AGCTTCAG	CTGAAGCT
D708	CAAGCAGAAGACGGCATACGAGATGCGCATTAGTGACTGGAGTTCAGACGTGTGCTCTTCCGATC*T	GCGCATTA	TAATGCGC
D709	CAAGCAGAAGACGGCATACGAGATCATAGCCGGTGACTGGAGTTCAGACGTGTGCTCTTCCGATC*T	CATAGCCG	CGGCTATG
D710a	CAAGCAGAAGACGGCATACGAGATGTCATCGAGTGACTGGAGTTCAGACGTGTGCTCTTCCGATC*T	GTCATCGA	TCGATGAC
D711	CAAGCAGAAGACGGCATACGAGATGCGCGAGAGTGACTGGAGTTCAGACGTGTGCTCTTCCGATC*T	GCGCGAGA	TCTCGCGC
D712	CAAGCAGAAGACGGCATACGAGATCTATCGCTGTGACTGGAGTTCAGACGTGTGCTCTTCCGATC*T	CTATCGCT	AGCGATAG
D501	AATGATACGGCGACCACCGAGATCTACACAGGCTATAACACTCTTTCCCTACACGACGCTCTTCCGATC*T	AGGCTATA	TATAGCCT
D502	AATGATACGGCGACCACCGAGATCTACACGCCTCTATACACTCTTTCCCTACACGACGCTCTTCCGATC*T	GCCTCTAT	ATAGAGGC
D503	AATGATACGGCGACCACCGAGATCTACACAGGATAGGACACTCTTTCCCTACACGACGCTCTTCCGATC*T	AGGATAGG	CCTATCCT
D504	AATGATACGGCGACCACCGAGATCTACACTCAGAGCCACACTCTTTCCCTACACGACGCTCTTCCGATC*T	TCAGAGCC	GGCTCTGA
D505	AATGATACGGCGACCACCGAGATCTACACCTTCGCCTACACTCTTTCCCTACACGACGCTCTTCCGATC*T	CTTCGCCT	AGGCGAAG
D506	AATGATACGGCGACCACCGAGATCTACACTAAGATTAACACTCTTTCCCTACACGACGCTCTTCCGATC*T	TAAGATTA	TAATCTTA
D507	AATGATACGGCGACCACCGAGATCTACACACGTCCTGACACTCTTTCCCTACACGACGCTCTTCCGATC*T	ACGTCCTG	CAGGACGT
D508	AATGATACGGCGACCACCGAGATCTACACGTCAGTACACACTCTTTCCCTACACGACGCTCTTCCGATC*T	GTCAGTAC	GTACTGAC

## Sheet: Primers probes for ddPCR
Primers and probes are used in DNA repair assay:
TMEJ/NHEJ/HR-200 REV/Chr6-Rev	5’ TCAGTTGGGCTGTTTTGGAG 3’
TMEJ FWD-23bp	5’ TAAGCCTGCCCAGAAGAGTG 3’
TMEJ FWD-95bp	5’ GCCCACACACCAGTCC 3'
TMEJ FWD-39bp	5' TTTAAGCCTGCCCAGATC 3'
NHEJ FWD	5’ AAGACTCCCGCCCATCATT 3'
HR-200 FWD	5’ CCAGAAGACTCCCGCAGTA 3’
HR-500 FWD	5’ CCGCCCATAGTACTCTGGAG 3’
HR-500 REV	5’ AGAAAACTGGCCCTTGCCATT 3’
G-Fwd	5’ GGGAAGTGAGAGAGAAACTGAAG 3'
G-Rev	5’ AAACCTGAGCCAGACTTTCC 3'
TMEJ/HR/NHEJ PROBE	/56-FAM/TC AGT AAG G/ZEN/G AGC TGC AGT GGA GTA /3IABkFQ/
G-probe	5’ /5HEX/TCAGCAAAG/ZEN/ACCGCGGAAAGATCT/3IABkFQ/
Primers and probes are used in detecting broken/misrepaired loci
Chr6-Fwd	5’ GGCGGATCACAAGCAATAAT 3’
Rev1	5’ TTGGAGGGACAAGACTTCC 3’
Rev2	5’ TGCCTCCTGGCTTCTGA 3’
Fwd4	5’ GCCTCGATTTGTGGTGTATGTA 3’
Rev4	5’ GGTATTTTAGAACACTCATTTTAGCCC 3’
Probe 1	/56-FAM/CC CAG ATG A/ZEN/C TAC CTA TCC TCC CAT T/3IABkFQ/
Probe 2	/5HEX/TG GGC CTG G/ZEN/G AGA ATC CCT T/3IABkFQ/
Probe 4	/5HEX/CT GGC TTA T/ZEN/C CAA CCC CTA GAC AGA G/3IABkFQ/
